# Supplementary material for: Effect of High-intensity Training and Probiotics on Gut Microbiota Diversity in Competitive Swimmers: Randomized Controlled Trial
Source: Sports Med Open. 2022 May 10;8:64. doi: 10.1186/s40798-022-00453-8 (PMC9091066; doi:10.1186/s40798-022-00453-8)
Supplement: Supplementary file 1 — Additional file 1: Taxonomic profiling of bacterial communities in probiotic Bryndza cheese. [file 40798_2022_453_MOESM1_ESM.xlsx]

## Sheet: Phylum
Effect of High-intensity Training and Probiotics on Gut Microbiota Diversity in Competitive Swimmers: Randomized Controlled Trial. Sports Medicine – Open. Viktor Bielik1 (viktor.bielik@uniba.sk), Ivan Hric1, Simona Ugrayová1, Libuša Kubáňová1,3, Matúš Putala2, Ľuboš Grznár2, Adela Penesová3, Andrea Havranová3, Sára Šardzíková4, Marián Grendar5, Eva Baranovičová5, Katarína Šoltys4,6 and Martin Kol…
Supplement 1: Taxonomic profiling of bacterial communities at phylum level in probiotic Bryndza cheese.
taxonomic path		B1	B2	B3	B4	B5	Average	STDV
Bacteria	Firmicutes	95.8688	89.8778	94.4603	77.9731	94.6699	90.57	7.4024
Bacteria	Proteobacteria	1.8045	5.5542	2.6291	3.2016	1.312	2.90028	1.6531
Bacteria	Bacteroidota	0.4815	1.7026	1.0448	0.5484	1.2628	1.00802	0.50921
Bacteria	Actinobacteriota	0.0152	0.0761	0.0645	0.1078	0.0779	0.0683	0.0337168
Bacteria	Fusobacteriota	0.147	0.0796	0.0441	0.0844	0.1558	0.10218	0.0476529
Bacteria	Deinococcota	0	0	0	0	0	0	0
Bacteria	Verrucomicrobiota	0	0.0035	0	0	0.0205	0.0048	0.00890646
Bacteria	Patescibacteria	0.0051	0	0	0	0	0.00102	0.00228079
Bacteria	Gemmatimonadota	0	0	0	0	0	0	0
Bacteria	Cyanobacteria	0	0	0	0	0	0	0
Bacteria	Campylobacterota	0	0	0	0	0	0	0
Bacteria	Desulfobacterota	0	0.0035	0	0	0.0041	0.00152	0.00209213
Bacteria	Abditibacteriota	0	0.0035	0	0	0	0.0007	0.00156525
Bacteria	Chloroflexi	0	0.0069	0	0	0	0.00138	0.00308577
Bacteria	Spirochaetota	0	0	0	0	0	0	0
Archaea	Euryarchaeota	0	0	0	0	0	0	0
Archaea	Halobacterota	0	0	0	0	0	0	0
Bacteria	Bdellovibrionota	0	0.0035	0	0	0	0.0007	0.00156525

## Sheet: Class
Effect of High-intensity Training and Probiotics on Gut Microbiota Diversity in Competitive Swimmers: Randomized Controlled Trial. Sports Medicine – Open. Viktor Bielik1 (viktor.bielik@uniba.sk), Ivan Hric1, Simona Ugrayová1, Libuša Kubáňová1,3, Matúš Putala2, Ľuboš Grznár2, Adela Penesová3, Andrea Havranová3, Sára Šardzíková4, Marián Grendar5, Eva Baranovičová5, Katarína Šoltys4,6 and Martin Kol…
Supplement 1: Taxonomic profiling of bacterial communities at class level in probiotic Bryndza cheese.
taxonomic path			B1	B2	B3	B4	B5	Average	STDV
Bacteria	Firmicutes	Bacilli	95.5292	88.2618	93.2085	77.8606	91.3038	89.2328	6.8922
Bacteria	Proteobacteria	Gammaproteobacteria	1.7995	5.5334	2.6155	3.1454	1.3079	2.88034	1.64468
Bacteria	Bacteroidota	Bacteroidia	0.4815	1.7026	1.0448	0.5484	1.2628	1.00802	0.50921
Bacteria	Firmicutes	Clostridia	0.3345	1.5988	1.2416	0.1031	3.2923	1.31406	1.26745
Bacteria	Actinobacteriota	Actinobacteria	0.0101	0.0588	0.0543	0.1078	0.0492	0.05604	0.0348102
Bacteria	Fusobacteriota	Fusobacteriia	0.147	0.0796	0.0441	0.0844	0.1558	0.10218	0.0476529
Bacteria	Proteobacteria	Alphaproteobacteria	0.0051	0.0208	0.0136	0.0563	0.0041	0.01998	0.0214132
Bacteria	Firmicutes	Negativicutes	0.0051	0.0173	0.0102	0.0094	0.0697	0.02234	0.0268347
Bacteria	Actinobacteriota	Coriobacteriia	0.0051	0.0173	0.0102	0	0.0287	0.01226	0.011197
Bacteria	Deinococcota	Deinococci	0	0	0	0	0	0	0
Bacteria	Patescibacteria	Saccharimonadia	0.0051	0	0	0	0	0.00102	0.00228079
Bacteria	Verrucomicrobiota	Verrucomicrobiae	0	0	0	0	0.0123	0.00246	0.00550073
Bacteria	Gemmatimonadota	Longimicrobia	0	0	0	0	0	0	0
Bacteria	Verrucomicrobiota	Lentisphaeria	0	0.0035	0	0	0.0082	0.00234	0.00360943
Bacteria	Cyanobacteria	Cyanobacteriia	0	0	0	0	0	0	0
Bacteria	Campylobacterota	Campylobacteria	0	0	0	0	0	0	0
Bacteria	Desulfobacterota	Desulfovibrionia	0	0.0035	0	0	0.0041	0.00152	0.00209213
Bacteria	Actinobacteriota	Acidimicrobiia	0	0	0	0	0	0	0
Bacteria	Abditibacteriota	Abditibacteria	0	0.0035	0	0	0	0.0007	0.00156525
Bacteria	Chloroflexi	KD4-96	0	0.0069	0	0	0	0.00138	0.00308577
Bacteria	Actinobacteriota	MB-A2-108	0	0	0	0	0	0	0
Bacteria	Spirochaetota	Spirochaetia	0	0	0	0	0	0	0
Bacteria	Firmicutes	Incertae Sedis	0	0	0	0	0.0041	0.00082	0.00183358
Archaea	Euryarchaeota	Methanobacteria	0	0	0	0	0	0	0
Archaea	Halobacterota	Methanomicrobia	0	0	0	0	0	0	0
Bacteria	Bdellovibrionota	Bdellovibrionia	0	0.0035	0	0	0	0.0007	0.00156525
Bacteria	Cyanobacteria	Vampirivibrionia	0	0	0	0	0	0	0

## Sheet: Order
Effect of High-intensity Training and Probiotics on Gut Microbiota Diversity in Competitive Swimmers: Randomized Controlled Trial. Sports Medicine – Open. Viktor Bielik1 (viktor.bielik@uniba.sk), Ivan Hric1, Simona Ugrayová1, Libuša Kubáňová1,3, Matúš Putala2, Ľuboš Grznár2, Adela Penesová3, Andrea Havranová3, Sára Šardzíková4, Marián Grendar5, Eva Baranovičová5, Katarína Šoltys4,6 and Martin Kol…
Supplement 1: Taxonomic profiling of bacterial communities at order level in probiotic Bryndza cheese.
taxonomic path				B1	B2	B3	B4	B5	Average	STDV
Bacteria	Firmicutes	Bacilli	Lactobacillales	94.5712	86.8498	92.6013	77.2934	90.6314	88.3894	6.82775
Bacteria	Proteobacteria	Gammaproteobacteria	Enterobacterales	0.2281	2.675	1.4248	1.9782	0.1517	1.29156	1.09925
Bacteria	Proteobacteria	Gammaproteobacteria	Pseudomonadales	1.541	2.7858	1.1364	1.1203	1.1234	1.54138	0.718437
Bacteria	Firmicutes	Bacilli	Bacillales	0.7755	1.3358	0.5394	0.5438	0.5125	0.7414	0.348826
Bacteria	Bacteroidota	Bacteroidia	Flavobacteriales	0.147	0.9517	0.5326	0.4219	0.1107	0.43278	0.340869
Bacteria	Firmicutes	Clostridia	Lachnospirales	0.1825	0.6956	0.6038	0.0469	1.6113	0.62802	0.61404
Bacteria	Firmicutes	Clostridia	Oscillospirales	0.1166	0.7959	0.5122	0.0328	1.4473	0.58096	0.57393
Bacteria	Bacteroidota	Bacteroidia	Bacteroidales	0.2585	0.6021	0.4342	0.0844	1.1193	0.4997	0.396652
Bacteria	Fusobacteriota	Fusobacteriia	Fusobacteriales	0.147	0.0796	0.0441	0.0844	0.1558	0.10218	0.0476529
Bacteria	Firmicutes	Bacilli	Staphylococcales	0.1825	0.0519	0.0611	0.0234	0.123	0.08838	0.0639424
Bacteria	Bacteroidota	Bacteroidia	Sphingobacteriales	0.076	0.1488	0.078	0.0422	0.0328	0.07556	0.0455839
Bacteria	Firmicutes	Bacilli	Mycoplasmatales	0	0	0	0	0	0	0
Bacteria	Actinobacteriota	Actinobacteria	Corynebacteriales	0.0051	0.0104	0.0271	0.0563	0.0041	0.0206	0.0219845
Bacteria	Proteobacteria	Gammaproteobacteria	Burkholderiales	0.0253	0.0727	0.0475	0.0281	0.0328	0.04128	0.0195377
Bacteria	Actinobacteriota	Actinobacteria	Micrococcales	0	0.0173	0.0136	0.0375	0.0082	0.01532	0.014002
Bacteria	Firmicutes	Clostridia	Peptostreptococcales-Tissierellales	0.0203	0.0277	0.0509	0.0141	0.0451	0.03162	0.0158421
Bacteria	Firmicutes	Clostridia	Clostridiales	0.0051	0.0104	0.0237	0.0094	0.0615	0.02202	0.0231412
Bacteria	Firmicutes	Clostridia	Christensenellales	0.0051	0.0346	0.0271	0	0.0451	0.02238	0.0192826
Bacteria	Proteobacteria	Alphaproteobacteria	Rhizobiales	0	0.0208	0	0.0281	0.0041	0.0106	0.0130121
Bacteria	Firmicutes	Negativicutes	Veillonellales-Selenomonadales	0	0.0173	0.0102	0.0094	0.0574	0.01886	0.0224051
Bacteria	Firmicutes	Bacilli	Erysipelotrichales	0	0.0242	0.0068	0	0.0369	0.01358	0.0163662
Bacteria	Firmicutes	Clostridia	Monoglobales	0.0051	0.0208	0.0102	0	0.041	0.01542	0.0162389
Bacteria	Actinobacteriota	Coriobacteriia	Coriobacteriales	0.0051	0.0173	0.0102	0	0.0287	0.01226	0.011197
Bacteria	Proteobacteria	Alphaproteobacteria	Caulobacterales	0	0	0.0136	0.0141	0	0.00554	0.00758802
Bacteria	Firmicutes	Clostridia	Clostridia UCG-014	0	0.0138	0.0102	0	0.0246	0.00972	0.010335
Bacteria	Proteobacteria	Gammaproteobacteria	Xanthomonadales	0.0051	0	0.0068	0.0188	0	0.00614	0.00770052
Bacteria	Proteobacteria	Alphaproteobacteria	Sphingomonadales	0.0051	0	0	0.0141	0	0.00384	0.00614597
Bacteria	Actinobacteriota	Actinobacteria	Bifidobacteriales	0.0051	0.0035	0.0034	0.0047	0.0205	0.00744	0.00733812
Bacteria	Actinobacteriota	Actinobacteria	Actinomycetales	0	0.0173	0.0068	0	0.0164	0.0081	0.00846227
Bacteria	Actinobacteriota	Actinobacteria	Propionibacteriales	0	0.0104	0.0034	0.0047	0	0.0037	0.00428252
Bacteria	Deinococcota	Deinococci	Thermales	0	0	0	0	0	0	0
Bacteria	Firmicutes	Negativicutes	Acidaminococcales	0.0051	0	0	0	0.0123	0.00348	0.0054025
Bacteria	Proteobacteria	Alphaproteobacteria	Rhodobacterales	0	0	0	0	0	0	0
Bacteria	Patescibacteria	Saccharimonadia	Saccharimonadales	0.0051	0	0	0	0	0.00102	0.00228079
Bacteria	Firmicutes	Clostridia	Clostridia vadinBB60 group	0	0	0.0034	0	0.0164	0.00396	0.00710831
Bacteria	Deinococcota	Deinococci	Deinococcales	0	0	0	0	0	0	0
Bacteria	Gemmatimonadota	Longimicrobia	Longimicrobiales	0	0	0	0	0	0	0
Bacteria	Verrucomicrobiota	Verrucomicrobiae	Verrucomicrobiales	0	0	0	0	0.0123	0.00246	0.00550073
Bacteria	Verrucomicrobiota	Lentisphaeria	Victivallales	0	0.0035	0	0	0.0082	0.00234	0.00360943
Bacteria	Cyanobacteria	Cyanobacteriia	Chloroplast	0	0	0	0	0	0	0
Bacteria	Campylobacterota	Campylobacteria	Campylobacterales	0	0	0	0	0	0	0
Bacteria	Desulfobacterota	Desulfovibrionia	Desulfovibrionales	0	0.0035	0	0	0.0041	0.00152	0.00209213
Bacteria	Actinobacteriota	Acidimicrobiia	Microtrichales	0	0	0	0	0	0	0
Bacteria	Abditibacteriota	Abditibacteria	Abditibacteriales	0	0.0035	0	0	0	0.0007	0.00156525
Bacteria	Chloroflexi	KD4-96		0	0.0069	0	0	0	0.00138	0.00308577
Bacteria	Actinobacteriota	MB-A2-108		0	0	0	0	0	0	0
Bacteria	Spirochaetota	Spirochaetia	Spirochaetales	0	0	0	0	0	0	0
Bacteria	Verrucomicrobiota	Verrucomicrobiae	Chthoniobacterales	0	0	0	0	0	0	0
Bacteria	Actinobacteriota	Actinobacteria	Micromonosporales	0	0	0	0.0047	0	0.00094	0.0021019
Bacteria	Firmicutes	Incertae Sedis	DTU014	0	0	0	0	0.0041	0.00082	0.00183358
Archaea	Euryarchaeota	Methanobacteria	Methanobacteriales	0	0	0	0	0	0	0
Archaea	Halobacterota	Methanomicrobia	Methanomicrobiales	0	0	0	0	0	0	0
Bacteria	Actinobacteriota	Actinobacteria	Frankiales	0	0	0	0	0	0	0
Bacteria	Firmicutes	Clostridia	Peptococcales	0	0	0	0	0	0	0
Bacteria	Bdellovibrionota	Bdellovibrionia	Bacteriovoracales	0	0.0035	0	0	0	0.0007	0.00156525
Bacteria	Cyanobacteria	Vampirivibrionia	Gastranaerophilales	0	0	0	0	0	0	0
Bacteria	Firmicutes	Bacilli	Acholeplasmatales	0	0	0	0	0	0	0
Bacteria	Firmicutes	Bacilli	Izemoplasmatales	0	0	0	0	0	0	0
Bacteria	Proteobacteria	Alphaproteobacteria	Rhodospirillales	0	0	0	0	0	0	0

## Sheet: Family
Effect of High-intensity Training and Probiotics on Gut Microbiota Diversity in Competitive Swimmers: Randomized Controlled Trial. Sports Medicine – Open. Viktor Bielik1 (viktor.bielik@uniba.sk), Ivan Hric1, Simona Ugrayová1, Libuša Kubáňová1,3, Matúš Putala2, Ľuboš Grznár2, Adela Penesová3, Andrea Havranová3, Sára Šardzíková4, Marián Grendar5, Eva Baranovičová5, Katarína Šoltys4,6 and Martin Kol…
Supplement 1: Taxonomic profiling of bacterial communities at family level in probiotic Bryndza cheese.
taxonomic path				Family	B1	B2	B3	B4	B5	Average	STDV
Bacteria	Firmicutes	Bacilli	Lactobacillales	Streptococcaceae	92.7818	83.2716	91.0204	73.9137	89.6679	86.1311	7.71504
No Relative					1.6778	2.6889	1.7572	18.0847	2.4969	5.3411	7.1377
Bacteria	Firmicutes	Bacilli	Lactobacillales	Carnobacteriaceae	1.3635	3.1768	1.3536	0.961	0.6601	1.503	0.980769
Bacteria	Firmicutes	Bacilli	Lactobacillales	Lactobacillaceae	0.3041	0.353	0.1968	2.3907	0.2173	0.69238	0.951516
Bacteria	Proteobacteria	Gammaproteobacteria	Pseudomonadales	Pseudomonadaceae	1.394	2.4293	0.9431	0.5203	0.9881	1.25496	0.725707
Bacteria	Proteobacteria	Gammaproteobacteria	Enterobacterales	Enterobacteriaceae	0.2078	2.6058	1.3875	0.9235	0.123	1.04952	1.01477
Bacteria	Firmicutes	Bacilli	Bacillales	Bacillaceae	0.7755	1.3358	0.5394	0.5438	0.5002	0.73894	0.350881
Bacteria	Proteobacteria	Gammaproteobacteria	Pseudomonadales	Moraxellaceae	0.147	0.3564	0.1934	0.5953	0.1353	0.28548	0.19444
Bacteria	Firmicutes	Clostridia	Lachnospirales	Lachnospiraceae	0.1825	0.6956	0.6038	0.0469	1.6113	0.62802	0.61404
Bacteria	Bacteroidota	Bacteroidia	Flavobacteriales	Weeksellaceae	0.0608	0.3011	0.1323	0.3938	0.0328	0.18416	0.156876
Bacteria	Proteobacteria	Gammaproteobacteria	Enterobacterales	Yersiniaceae	0.0203	0.0173	0.0271	0.5625	0.0082	0.12708	0.243502
Bacteria	Firmicutes	Clostridia	Oscillospirales	Ruminococcaceae	0.0963	0.481	0.2985	0.0234	1.0291	0.38566	0.401766
Bacteria	Bacteroidota	Bacteroidia	Bacteroidales	Bacteroidaceae	0.1369	0.3149	0.2137	0.0609	0.7298	0.29124	0.262576
Bacteria	Proteobacteria	Gammaproteobacteria	Enterobacterales	Hafniaceae	0	0.0069	0.0068	0.3656	0	0.07586	0.162006
Bacteria	Bacteroidota	Bacteroidia	Flavobacteriales	Flavobacteriaceae	0.0862	0.6506	0.4003	0.0281	0.0779	0.24862	0.268677
Bacteria	Firmicutes	Clostridia	Oscillospirales	Oscillospiraceae	0.0203	0.2699	0.1798	0.0047	0.3362	0.16218	0.147586
Bacteria	Firmicutes	Bacilli	Staphylococcales	Staphylococcaceae	0.1825	0.0519	0.0611	0.0234	0.123	0.08838	0.0639424
Bacteria	Bacteroidota	Bacteroidia	Sphingobacteriales	Sphingobacteriaceae	0.076	0.1488	0.078	0.0422	0.0328	0.07556	0.0455839
Bacteria	Fusobacteriota	Fusobacteriia	Fusobacteriales	Fusobacteriaceae	0.0963	0.0692	0.0441	0.0844	0.0861	0.07602	0.0203009
Bacteria	Firmicutes	Bacilli	Lactobacillales	Enterococcaceae	0.1115	0.045	0.0237	0.0281	0.0779	0.05724	0.0370637
Bacteria	Firmicutes	Bacilli	Mycoplasmatales	Mycoplasmataceae	0	0	0	0	0	0	0
Bacteria	Bacteroidota	Bacteroidia	Bacteroidales	Prevotellaceae	0.0304	0.0969	0.0577	0.0141	0.1476	0.06934	0.0538225
Bacteria	Proteobacteria	Gammaproteobacteria	Enterobacterales	Morganellaceae	0	0.0069	0	0.0844	0	0.01826	0.0370939
Bacteria	Bacteroidota	Bacteroidia	Bacteroidales	Rikenellaceae	0.0051	0.0415	0.0543	0	0.0779	0.03576	0.0330578
Bacteria	Actinobacteriota	Actinobacteria	Corynebacteriales	Corynebacteriaceae	0.0051	0.0069	0.0271	0.0516	0.0041	0.01896	0.0205548
Bacteria	Bacteroidota	Bacteroidia	Bacteroidales	Porphyromonadaceae	0.076	0.0554	0.0543	0.0094	0.0451	0.04804	0.0243763
Bacteria	Actinobacteriota	Actinobacteria	Micrococcales	Micrococcaceae	0	0.0173	0.0102	0.0281	0.0082	0.01276	0.0105604
Bacteria	Firmicutes	Clostridia	Clostridiales	Clostridiaceae	0.0051	0.0104	0.0237	0.0094	0.0615	0.02202	0.0231412
Bacteria	Firmicutes	Clostridia	Peptostreptococcales-Tissierellales	Peptostreptococcaceae	0.0152	0.0208	0.0237	0	0.0369	0.01932	0.0134226
Bacteria	Bacteroidota	Bacteroidia	Bacteroidales	Tannerellaceae	0.0051	0.0658	0.0136	0	0.0451	0.02592	0.0283522
Bacteria	Firmicutes	Clostridia	Christensenellales	Christensenellaceae	0.0051	0.0346	0.0271	0	0.0451	0.02238	0.0192826
Bacteria	Proteobacteria	Gammaproteobacteria	Burkholderiales	Sutterellaceae	0.0152	0.0277	0.0407	0.0141	0.0328	0.0261	0.0114392
Bacteria	Fusobacteriota	Fusobacteriia	Fusobacteriales	Leptotrichiaceae	0.0507	0.0104	0	0	0.0697	0.02616	0.0320742
Bacteria	Firmicutes	Negativicutes	Veillonellales-Selenomonadales	Veillonellaceae	0	0.0173	0.0102	0.0094	0.0574	0.01886	0.0224051
Bacteria	Bacteroidota	Bacteroidia	Bacteroidales	Barnesiellaceae	0.0051	0.0138	0.0237	0	0.0533	0.01918	0.0210931
Bacteria	Firmicutes	Clostridia	Oscillospirales	Butyricicoccaceae	0	0.0346	0.0237	0	0.0287	0.0174	0.0163458
Bacteria	Proteobacteria	Gammaproteobacteria	Burkholderiales	Comamonadaceae	0	0.0035	0.0034	0.0094	0	0.00326	0.00384161
Bacteria	Proteobacteria	Gammaproteobacteria	Enterobacterales	Erwiniaceae	0	0	0.0034	0.0375	0	0.00818	0.0164564
Bacteria	Firmicutes	Clostridia	Monoglobales	Monoglobaceae	0.0051	0.0208	0.0102	0	0.041	0.01542	0.0162389
Bacteria	Proteobacteria	Alphaproteobacteria	Rhizobiales	Rhizobiaceae	0	0.0208	0	0.0234	0	0.00884	0.0121395
Bacteria	Firmicutes	Clostridia	Peptostreptococcales-Tissierellales	Family XI	0.0051	0.0069	0.0271	0.0094	0.0041	0.01052	0.00948483
Bacteria	Firmicutes	Bacilli	Erysipelotrichales	Erysipelotrichaceae	0	0.0242	0.0068	0	0.0164	0.00948	0.0106241
Bacteria	Proteobacteria	Alphaproteobacteria	Caulobacterales	Caulobacteraceae	0	0	0.0136	0.0141	0	0.00554	0.00758802
Bacteria	Firmicutes	Clostridia	Clostridia UCG-014		0	0.0138	0.0102	0	0.0246	0.00972
Bacteria	Proteobacteria	Gammaproteobacteria	Xanthomonadales	Xanthomonadaceae	0.0051	0	0.0068	0.0188	0	0.00614	0.00770052
Bacteria	Firmicutes	Clostridia	Oscillospirales	[Eubacterium] coprostanoligenes group	0	0.0104	0	0.0047	0.0328	0.00958	0.0136676
Bacteria	Bacteroidota	Bacteroidia	Bacteroidales	Marinifilaceae	0	0.0104	0.017	0	0.0205	0.00958	0.00946742
Bacteria	Proteobacteria	Gammaproteobacteria	Enterobacterales	Aeromonadaceae	0	0.0069	0	0	0.0041	0.0022	0.00317096
Bacteria	Proteobacteria	Gammaproteobacteria	Burkholderiales	Oxalobacteraceae	0	0.0311	0.0034	0.0047	0	0.00784	0.0131675
Bacteria	Proteobacteria	Alphaproteobacteria	Sphingomonadales	Sphingomonadaceae	0.0051	0	0	0.0141	0	0.00384	0.00614597
Bacteria	Actinobacteriota	Coriobacteriia	Coriobacteriales	Eggerthellaceae	0	0.0173	0.0102	0	0.0164	0.00878	0.00846829
Bacteria	Actinobacteriota	Actinobacteria	Bifidobacteriales	Bifidobacteriaceae	0.0051	0.0035	0.0034	0.0047	0.0205	0.00744	0.00733812
Bacteria	Proteobacteria	Gammaproteobacteria	Enterobacterales	Shewanellaceae	0	0.0242	0	0.0047	0	0.00578	0.0104963
Bacteria	Actinobacteriota	Actinobacteria	Actinomycetales	Actinomycetaceae	0	0.0173	0.0068	0	0.0164	0.0081	0.00846227
Bacteria	Actinobacteriota	Actinobacteria	Micrococcales	Microbacteriaceae	0	0	0.0034	0.0094	0	0.00256	0.00409732
Bacteria	Deinococcota	Deinococci	Thermales	Thermaceae	0	0	0	0	0	0	0
Bacteria	Actinobacteriota	Actinobacteria	Corynebacteriales	Dietziaceae	0	0.0035	0	0	0	0.0007	0.00156525
Bacteria	Firmicutes	Negativicutes	Acidaminococcales	Acidaminococcaceae	0.0051	0	0	0	0.0123	0.00348	0.0054025
Bacteria	Proteobacteria	Gammaproteobacteria	Enterobacterales	Alteromonadaceae	0	0	0	0	0	0	0
Bacteria	Proteobacteria	Alphaproteobacteria	Rhodobacterales	Rhodobacteraceae	0	0	0	0	0	0	0
Bacteria	Actinobacteriota	Actinobacteria	Propionibacteriales	Nocardioidaceae	0	0.0069	0	0	0	0.00138	0.00308577
Bacteria	Patescibacteria	Saccharimonadia	Saccharimonadales	Saccharimonadaceae	0.0051	0	0	0	0	0.00102	0.00228079
Bacteria	Firmicutes	Clostridia	Clostridia vadinBB60 group		0	0	0.0034	0	0.0164	0.00396
Bacteria	Proteobacteria	Gammaproteobacteria	Enterobacterales	Pasteurellaceae	0	0.0069	0	0	0.0164	0.00466	0.00721096
Bacteria	Proteobacteria	Gammaproteobacteria	Enterobacterales	Vibrionaceae	0	0	0	0	0	0	0
Bacteria	Firmicutes	Bacilli	Erysipelotrichales	Erysipelatoclostridiaceae	0	0	0	0	0.0205	0.0041	0.00916788
Bacteria	Proteobacteria	Alphaproteobacteria	Rhizobiales	Devosiaceae	0	0	0	0.0047	0	0.00094	0.0021019
Bacteria	Actinobacteriota	Actinobacteria	Corynebacteriales	Nocardiaceae	0	0	0	0.0047	0	0.00094	0.0021019
Bacteria	Proteobacteria	Gammaproteobacteria	Burkholderiales	Alcaligenaceae	0.0101	0	0	0	0	0.00202	0.00451686
Bacteria	Deinococcota	Deinococci	Deinococcales	Deinococcaceae	0	0	0	0	0	0	0
Bacteria	Firmicutes	Bacilli	Lactobacillales	Aerococcaceae	0	0.0035	0.0068	0	0.0041	0.00288	0.00290809
Bacteria	Firmicutes	Bacilli	Lactobacillales	Listeriaceae	0.0101	0	0	0	0.0041	0.00284	0.00442979
Bacteria	Actinobacteriota	Coriobacteriia	Coriobacteriales	Coriobacteriales Incertae Sedis	0.0051	0	0	0	0.0082	0.00266	0.00380368
Bacteria	Gemmatimonadota	Longimicrobia	Longimicrobiales	Longimicrobiaceae	0	0	0	0	0	0	0
Bacteria	Firmicutes	Clostridia	Oscillospirales	UCG-010	0	0	0	0	0.0123	0.00246	0.00550073
Bacteria	Verrucomicrobiota	Verrucomicrobiae	Verrucomicrobiales	Akkermansiaceae	0	0	0	0	0.0123	0.00246	0.00550073
Bacteria	Firmicutes	Bacilli	Bacillales	Planococcaceae	0	0	0	0	0.0082	0.00164	0.00366715
Bacteria	Verrucomicrobiota	Lentisphaeria	Victivallales	vadinBE97	0	0.0035	0	0	0.0082	0.00234	0.00360943
Bacteria	Actinobacteriota	Actinobacteria	Propionibacteriales	Propionibacteriaceae	0	0.0035	0.0034	0.0047	0	0.00232	0.00217876
Bacteria	Firmicutes	Clostridia	Oscillospirales	UCG-011	0	0	0.0034	0	0.0082	0.00232	0.00360167
Bacteria	Cyanobacteria	Cyanobacteriia	Chloroplast		0	0	0	0	0	0
Bacteria	Firmicutes	Bacilli	Bacillales	Sporolactobacillaceae	0	0	0	0	0.0041	0.00082	0.00183358
Bacteria	Firmicutes	Clostridia	Oscillospirales	uncultured	0	0	0.0068	0	0	0.00136	0.00304105
Bacteria	Proteobacteria	Gammaproteobacteria	Pseudomonadales	Alcanivoracaceae1	0	0	0	0	0	0	0
Bacteria	Actinobacteriota	Coriobacteriia	Coriobacteriales	Atopobiaceae	0	0	0	0	0	0	0
Bacteria	Firmicutes	Negativicutes	Veillonellales-Selenomonadales	Selenomonadaceae	0	0	0	0	0	0	0
Bacteria	Bacteroidota	Bacteroidia	Bacteroidales	Bacteroidales RF16 group	0	0.0035	0	0	0	0.0007	0.00156525
Bacteria	Proteobacteria	Gammaproteobacteria	Pseudomonadales	Saccharospirillaceae	0	0	0	0.0047	0	0.00094	0.0021019
Bacteria	Desulfobacterota	Desulfovibrionia	Desulfovibrionales	Desulfovibrionaceae	0	0.0035	0	0	0.0041	0.00152	0.00209213
Bacteria	Bacteroidota	Bacteroidia	Bacteroidales	Dysgonomonadaceae	0	0	0	0	0	0	0
Bacteria	Actinobacteriota	Actinobacteria	Micrococcales	Dermabacteraceae	0	0	0	0	0	0	0
Bacteria	Abditibacteriota	Abditibacteria	Abditibacteriales	Abditibacteriaceae	0	0.0035	0	0	0	0.0007	0.00156525
Bacteria	Chloroflexi	KD4-96			0	0.0069	0	0	0	0.00138
Bacteria	Proteobacteria	Gammaproteobacteria	Burkholderiales	Burkholderiaceae	0	0.0069	0	0	0	0.00138	0.00308577
Bacteria	Bacteroidota	Bacteroidia	Bacteroidales	Paludibacteraceae	0	0	0	0	0	0	0
Bacteria	Campylobacterota	Campylobacteria	Campylobacterales	Campylobacteraceae	0	0	0	0	0	0	0
Bacteria	Proteobacteria	Alphaproteobacteria	Rhizobiales	Beijerinckiaceae	0	0	0	0	0	0	0
Bacteria	Actinobacteriota	MB-A2-108			0	0	0	0	0	0
Bacteria	Spirochaetota	Spirochaetia	Spirochaetales	Spirochaetaceae	0	0	0	0	0	0	0
Bacteria	Verrucomicrobiota	Verrucomicrobiae	Chthoniobacterales	Chthoniobacteraceae	0	0	0	0	0	0	0
Bacteria	Actinobacteriota	Actinobacteria	Micromonosporales	Micromonosporaceae	0	0	0	0.0047	0	0.00094	0.0021019
Bacteria	Firmicutes	Clostridia	Peptostreptococcales-Tissierellales	Guggenheimella	0	0	0	0.0047	0	0.00094	0.0021019
Bacteria	Actinobacteriota	Coriobacteriia	Coriobacteriales	Coriobacteriaceae	0	0	0	0	0.0041	0.00082	0.00183358
Bacteria	Firmicutes	Clostridia	Peptostreptococcales-Tissierellales	Anaerovoracaceae	0	0	0	0	0.0041	0.00082	0.00183358
Bacteria	Firmicutes	Incertae Sedis	DTU014		0	0	0	0	0.0041	0.00082
Bacteria	Proteobacteria	Alphaproteobacteria	Rhizobiales	Xanthobacteraceae	0	0	0	0	0.0041	0.00082	0.00183358
Archaea	Euryarchaeota	Methanobacteria	Methanobacteriales	Methanobacteriaceae	0	0	0	0	0	0	0
Archaea	Halobacterota	Methanomicrobia	Methanomicrobiales	Methanocorpusculaceae	0	0	0	0	0	0	0
Bacteria	Actinobacteriota	Acidimicrobiia	Microtrichales	Iamiaceae	0	0	0	0	0	0	0
Bacteria	Actinobacteriota	Acidimicrobiia	Microtrichales	uncultured	0	0	0	0	0	0	0
Bacteria	Actinobacteriota	Actinobacteria	Frankiales	Frankiaceae	0	0	0	0	0	0	0
Bacteria	Actinobacteriota	Actinobacteria	Micrococcales	Dermacoccaceae	0	0	0	0	0	0	0
Bacteria	Bacteroidota	Bacteroidia	Bacteroidales	uncultured	0	0	0	0	0	0	0
Bacteria	Firmicutes	Clostridia	Lachnospirales	Defluviitaleaceae	0	0	0	0	0	0	0
Bacteria	Campylobacterota	Campylobacteria	Campylobacterales	Arcobacteraceae	0	0	0	0	0	0	0
Bacteria	Firmicutes	Clostridia	Peptococcales	Peptococcaceae	0	0	0	0	0	0	0
Bacteria	Bdellovibrionota	Bdellovibrionia	Bacteriovoracales	Bacteriovoracaceae	0	0.0035	0	0	0	0.0007	0.00156525
Bacteria	Proteobacteria	Gammaproteobacteria	Burkholderiales	Hydrogenophilaceae	0	0.0035	0	0	0	0.0007	0.00156525
Bacteria	Cyanobacteria	Vampirivibrionia	Gastranaerophilales		0	0	0	0	0	0
Bacteria	Firmicutes	Bacilli	Acholeplasmatales	Acholeplasmataceae	0	0	0	0	0	0	0
Bacteria	Firmicutes	Bacilli	Izemoplasmatales		0	0	0	0	0	0
Bacteria	Proteobacteria	Alphaproteobacteria	Rhodospirillales	uncultured	0	0	0	0	0	0	0
Bacteria	Verrucomicrobiota	Lentisphaeria	Victivallales	Victivallaceae	0	0	0	0	0	0	0

## Sheet: Genus
Effect of High-intensity Training and Probiotics on Gut Microbiota Diversity in Competitive Swimmers: Randomized Controlled Trial. Sports Medicine – Open. Viktor Bielik1 (viktor.bielik@uniba.sk), Ivan Hric1, Simona Ugrayová1, Libuša Kubáňová1,3, Matúš Putala2, Ľuboš Grznár2, Adela Penesová3, Andrea Havranová3, Sára Šardzíková4, Marián Grendar5, Eva Baranovičová5, Katarína Šoltys4,6 and Martin Kol…
Supplement 1: Taxonomic profiling of bacterial communities at genus level in probiotic Bryndza cheese.
taxonomic path						B1	B2	B3	B4	B5	Average	STDV
Bacteria	Firmicutes	Bacilli	Lactobacillales	Streptococcaceae	Lactococcus	91.4183	79.3923	87.1158	66.0573	88.4789	82.4925	10.2055
Bacteria	Firmicutes	Bacilli	Lactobacillales	Streptococcaceae	Streptococcus	1.3635	3.8793	3.9046	7.8564	1.189	3.63856	2.697
Bacteria	Firmicutes	Bacilli	Lactobacillales	Carnobacteriaceae	Carnobacterium	1.3635	3.1768	1.3502	0.9563	0.6601	1.50138	0.98155
Bacteria	Proteobacteria	Gammaproteobacteria	Pseudomonadales	Pseudomonadaceae	Pseudomonas	1.394	2.4293	0.9431	0.5203	0.9881	1.25496	0.725707
Bacteria	Firmicutes	Bacilli	Lactobacillales	Lactobacillaceae	Leuconostoc	0.0355	0.0173	0	1.7157	0.0123	0.35616	0.760113
Bacteria	Firmicutes	Bacilli	Bacillales	Bacillaceae	Anoxybacillus	0.7147	1.3012	0.5224	0.5344	0.451	0.70474	0.347315
Bacteria	Proteobacteria	Gammaproteobacteria	Enterobacterales	Enterobacteriaceae	Enterobacter	0.1318	2.4051	1.3095	0.4734	0.0738	0.87872	0.985581
Bacteria	Proteobacteria	Gammaproteobacteria	Pseudomonadales	Moraxellaceae	Acinetobacter	0.0912	0.3461	0.1832	0.5625	0.0533	0.24726	0.209299
Bacteria	Bacteroidota	Bacteroidia	Flavobacteriales	Weeksellaceae	Chryseobacterium	0.0507	0.3011	0.1289	0.3938	0.0328	0.18146	0.159187
Bacteria	Proteobacteria	Gammaproteobacteria	Enterobacterales	Yersiniaceae	Serratia	0.0203	0.0173	0.017	0.5156	0.0082	0.11568	0.223608
Bacteria	Proteobacteria	Gammaproteobacteria	Enterobacterales	Enterobacteriaceae	Klebsiella	0.0456	0.0069	0	0.3797	0.0287	0.09218	0.161738
Bacteria	Bacteroidota	Bacteroidia	Bacteroidales	Bacteroidaceae	Bacteroides	0.1369	0.3149	0.2137	0.0609	0.7298	0.29124	0.262576
Bacteria	Firmicutes	Bacilli	Lactobacillales	Lactobacillaceae	Lactobacillus	0.1166	0.0934	0.0441	0.4922	0.1148	0.17222	0.181249
Bacteria	Proteobacteria	Gammaproteobacteria	Enterobacterales	Hafniaceae	Hafnia-Obesumbacterium	0	0.0069	0.0068	0.3656	0	0.07586	0.162006
Bacteria	Bacteroidota	Bacteroidia	Flavobacteriales	Flavobacteriaceae	Flavobacterium	0.0862	0.6506	0.4003	0.0281	0.0738	0.2478	0.269334
Bacteria	Proteobacteria	Gammaproteobacteria	Enterobacterales	Enterobacteriaceae	Lelliottia	0	0	0.078	0	0	0.0156	0.0348827
Bacteria	Firmicutes	Bacilli	Lactobacillales	Lactobacillaceae	Limosilactobacillus	0.0963	0.2007	0.1187	0.1172	0.0533	0.11724	0.0536062
Bacteria	Firmicutes	Clostridia	Oscillospirales	Ruminococcaceae	Faecalibacterium	0.0203	0.1973	0.1425	0.0141	0.3813	0.1511	0.150896
Bacteria	Proteobacteria	Gammaproteobacteria	Enterobacterales	Enterobacteriaceae	Kluyvera	0	0.1799	0	0	0	0.03598	0.0804537
Bacteria	Firmicutes	Clostridia	Lachnospirales	Lachnospiraceae	Blautia	0.0253	0.1073	0.2001	0.0047	0.3649	0.14046	0.147243
Bacteria	Firmicutes	Clostridia	Oscillospirales	Ruminococcaceae	Subdoligranulum	0.0456	0.1626	0.1119	0	0.3157	0.12716	0.122329
Bacteria	Fusobacteriota	Fusobacteriia	Fusobacteriales	Fusobacteriaceae	Fusobacterium	0.0963	0.0692	0.0441	0.0844	0.0861	0.07602	0.0203009
Bacteria	Firmicutes	Bacilli	Lactobacillales	Enterococcaceae	Enterococcus	0.1115	0.045	0.0237	0.0281	0.0779	0.05724	0.0370637
Bacteria	Bacteroidota	Bacteroidia	Sphingobacteriales	Sphingobacteriaceae	Sphingobacterium	0.071	0.1107	0.0645	0.0422	0.0328	0.06424	0.0303255
Bacteria	Firmicutes	Clostridia	Oscillospirales	Oscillospiraceae	UCG-005	0.0101	0.1246	0.0814	0	0.1927	0.08176	0.0805651
Bacteria	Firmicutes	Clostridia	Oscillospirales	Ruminococcaceae	Ruminococcus	0.0253	0.1038	0.0305	0.0094	0.2255	0.0789	0.0896623
Bacteria	Firmicutes	Bacilli	Mycoplasmatales	Mycoplasmataceae	Mycoplasma	0	0	0	0	0	0	0
Bacteria	Proteobacteria	Gammaproteobacteria	Pseudomonadales	Moraxellaceae	Enhydrobacter	0.0558	0.0035	0	0.0281	0.082	0.03388	0.0350008
Bacteria	Firmicutes	Clostridia	Lachnospirales	Lachnospiraceae	Coprococcus	0.0203	0.1073	0.0577	0	0.1763	0.07232	0.0710378
Bacteria	Firmicutes	Bacilli	Staphylococcales	Staphylococcaceae	Macrococcus	0.1369	0.0173	0.0136	0.0047	0.0779	0.05008	0.0565162
Bacteria	Firmicutes	Bacilli	Bacillales	Bacillaceae	Bacillus	0.0101	0.0346	0.017	0	0.0041	0.01316	0.0135928
Bacteria	Proteobacteria	Gammaproteobacteria	Enterobacterales	Morganellaceae	Morganella	0	0	0	0.0797	0	0.01594	0.0356429
Bacteria	Firmicutes	Clostridia	Oscillospirales	Oscillospiraceae	UCG-002	0.0051	0.0969	0.0543	0	0.1107	0.0534	0.050894
Bacteria	Actinobacteriota	Actinobacteria	Corynebacteriales	Corynebacteriaceae	Corynebacterium	0.0051	0	0.0271	0.0516	0.0041	0.01758	0.021763
Bacteria	Bacteroidota	Bacteroidia	Bacteroidales	Porphyromonadaceae	Porphyromonas	0.076	0.0554	0.0543	0.0094	0.0451	0.04804	0.0243763
Bacteria	Firmicutes	Bacilli	Staphylococcales	Staphylococcaceae	Staphylococcus	0.0456	0.0346	0.0441	0.0188	0.0369	0.036	0.0106815
Bacteria	Firmicutes	Clostridia	Lachnospirales	Lachnospiraceae	Lachnospiraceae NK4A136 group	0.0203	0.0554	0.0373	0	0.123	0.0472	0.04707
Bacteria	Firmicutes	Clostridia	Lachnospirales	Lachnospiraceae	[Ruminococcus] torques group	0.0304	0.045	0.0237	0	0.123	0.04442	0.0468353
Bacteria	Bacteroidota	Bacteroidia	Bacteroidales	Rikenellaceae	Alistipes	0.0051	0.0415	0.0543	0	0.0779	0.03576	0.0330578
Bacteria	Proteobacteria	Gammaproteobacteria	Enterobacterales	Enterobacteriaceae	Escherichia-Shigella	0.0051	0.0035	0	0.0281	0.0123	0.0098	0.0111687
Bacteria	Proteobacteria	Gammaproteobacteria	Enterobacterales	Enterobacteriaceae	Cedecea	0	0.0104	0	0.0422	0	0.01052	0.0182733
Bacteria	Bacteroidota	Bacteroidia	Bacteroidales	Prevotellaceae	Prevotella_9	0.0152	0.0554	0.0237	0.0094	0.0656	0.03386	0.0251053
Bacteria	Firmicutes	Clostridia	Lachnospirales	Lachnospiraceae	[Eubacterium] hallii group	0.0101	0.0208	0.0136	0.0047	0.1025	0.03034	0.0407596
Bacteria	Firmicutes	Clostridia	Lachnospirales	Lachnospiraceae	Lachnospiraceae ND3007 group	0.0101	0.0381	0.0373	0	0.0656	0.03022	0.0258941
Bacteria	Firmicutes	Bacilli	Bacillales	Bacillaceae	Geobacillus	0.0507	0	0	0.0094	0.0451	0.02104	0.024897
Bacteria	Firmicutes	Clostridia	Lachnospirales	Lachnospiraceae	Fusicatenibacter	0.0253	0	0.0339	0.0047	0.0656	0.0259	0.0262712
Bacteria	Firmicutes	Clostridia	Christensenellales	Christensenellaceae	Christensenellaceae R-7 group	0.0051	0.0346	0.0271	0	0.0451	0.02238	0.0192826
Bacteria	Bacteroidota	Bacteroidia	Bacteroidales	Tannerellaceae	Parabacteroides	0.0051	0.0658	0.0136	0	0.0451	0.02592	0.0283522
Bacteria	Firmicutes	Bacilli	Lactobacillales	Lactobacillaceae	Lacticaseibacillus	0.0051	0	0.0068	0.0328	0.0041	0.00976	0.0131207
Bacteria	Fusobacteriota	Fusobacteriia	Fusobacteriales	Leptotrichiaceae	Caviibacter	0.0507	0.0104	0	0	0.0697	0.02616	0.0320742
Bacteria	Proteobacteria	Gammaproteobacteria	Burkholderiales	Sutterellaceae	Sutterella	0.0152	0.0277	0.0407	0.0141	0.0328	0.0261	0.0114392
Bacteria	Bacteroidota	Bacteroidia	Bacteroidales	Prevotellaceae	Paraprevotella	0.0051	0.0311	0.0271	0	0.0615	0.02496	0.0244687
Bacteria	Firmicutes	Clostridia	Lachnospirales	Lachnospiraceae	Roseburia	0.0101	0.0346	0.0102	0.0047	0.0574	0.0234	0.0222613
Bacteria	Actinobacteriota	Actinobacteria	Micrococcales	Micrococcaceae	Kocuria	0	0	0.0034	0.0188	0.0082	0.00608	0.0078646
Bacteria	Proteobacteria	Gammaproteobacteria	Enterobacterales	Yersiniaceae	Yersinia	0	0	0.0102	0.0469	0	0.01142	0.0203197
Bacteria	Firmicutes	Clostridia	Lachnospirales	Lachnospiraceae	Dorea	0.0101	0.0208	0.0204	0	0.0656	0.02338	0.025105
Bacteria	Firmicutes	Clostridia	Clostridiales	Clostridiaceae	Clostridium sensu stricto 1	0	0.0104	0.0237	0.0047	0.0574	0.01924	0.0231074
Bacteria	Firmicutes	Clostridia	Lachnospirales	Lachnospiraceae	Lachnospiraceae UCG-008	0	0.1004	0.0034	0.0047	0.0041	0.02252	0.0435743
Bacteria	Firmicutes	Clostridia	Lachnospirales	Lachnospiraceae	Lachnoclostridium	0.0051	0.0346	0.017	0.0047	0.0574	0.02376	0.022396
Bacteria	Firmicutes	Bacilli	Lactobacillales	Lactobacillaceae	Lactiplantibacillus	0.0203	0.0381	0.0271	0	0.0123	0.01956	0.0144606
Bacteria	Firmicutes	Clostridia	Lachnospirales	Lachnospiraceae	uncultured	0	0.0069	0.0441	0	0.0492	0.02004	0.0245207
Bacteria	Firmicutes	Clostridia	Lachnospirales	Lachnospiraceae	[Ruminococcus] gnavus group	0	0.0346	0.017	0	0.0451	0.01934	0.02031
Bacteria	Bacteroidota	Bacteroidia	Bacteroidales	Barnesiellaceae	Barnesiella	0.0051	0.0138	0.0237	0	0.0533	0.01918	0.0210931
Bacteria	Firmicutes	Clostridia	Oscillospirales	Butyricicoccaceae	Butyricicoccus	0	0.0346	0.0237	0	0.0287	0.0174	0.0163458
Bacteria	Bacteroidota	Bacteroidia	Bacteroidales	Rikenellaceae	Rikenellaceae RC9 gut group	0	0	0	0	0	0	0
Bacteria	Firmicutes	Clostridia	Monoglobales	Monoglobaceae	Monoglobus	0.0051	0.0208	0.0102	0	0.041	0.01542	0.0162389
Bacteria	Bacteroidota	Bacteroidia	Flavobacteriales	Weeksellaceae	Empedobacter	0.0101	0	0	0	0	0.00202	0.00451686
Bacteria	Proteobacteria	Gammaproteobacteria	Enterobacterales	Erwiniaceae	Pantoea	0	0	0	0.0375	0	0.0075	0.0167705
Bacteria	Firmicutes	Clostridia	Oscillospirales	Oscillospiraceae	NK4A214 group	0	0.0173	0.0102	0.0047	0.0123	0.0089	0.00672049
Bacteria	Actinobacteriota	Actinobacteria	Micrococcales	Micrococcaceae	Rothia	0	0	0	0.0047	0	0.00094	0.0021019
Bacteria	Firmicutes	Negativicutes	Veillonellales-Selenomonadales	Veillonellaceae	Dialister	0	0.0173	0.0102	0.0047	0.0369	0.01382	0.0144228
Bacteria	Firmicutes	Bacilli	Lactobacillales	Lactobacillaceae	Latilactobacillus	0	0	0	0.0234	0	0.00468	0.0104648
Bacteria	Firmicutes	Clostridia	Peptostreptococcales-Tissierellales	Peptostreptococcaceae	Romboutsia	0.0101	0.0035	0.0034	0	0.0164	0.00668	0.00655111
Bacteria	Bacteroidota	Bacteroidia	Sphingobacteriales	Sphingobacteriaceae	Pedobacter	0.0051	0.0381	0.0136	0	0	0.01136	0.0159478
Bacteria	Firmicutes	Clostridia	Oscillospirales	Ruminococcaceae	CAG-352	0.0051	0	0.0034	0	0.0574	0.01318	0.0248182
Bacteria	Firmicutes	Bacilli	Lactobacillales	Lactobacillaceae	Levilactobacillus	0.0253	0.0035	0	0.0094	0.0164	0.01092	0.0101665
Bacteria	Proteobacteria	Alphaproteobacteria	Rhizobiales	Rhizobiaceae	Allorhizobium-Neorhizobium-Pararhizobium-Rhizobium	0	0.0208	0	0.0188	0	0.00792	0.0108679
Bacteria	Firmicutes	Clostridia	Lachnospirales	Lachnospiraceae	Lachnospira	0.0051	0.0173	0.0034	0	0.0369	0.01254	0.0151014
Bacteria	Proteobacteria	Gammaproteobacteria	Pseudomonadales	Moraxellaceae	Psychrobacter	0	0.0069	0.0102	0.0047	0	0.00436	0.00443543
Bacteria	Firmicutes	Clostridia	Clostridia UCG-014			0	0.0138	0.0102	0	0.0246	0.00972	0.010335
Bacteria	Firmicutes	Clostridia	Lachnospirales	Lachnospiraceae	Lachnospiraceae UCG-001	0	0.0069	0.0034	0	0.0369	0.00944	0.0156142
Bacteria	Proteobacteria	Alphaproteobacteria	Caulobacterales	Caulobacteraceae	Brevundimonas	0	0	0.0034	0.0141	0	0.0035	0.00610574
Bacteria	Proteobacteria	Gammaproteobacteria	Xanthomonadales	Xanthomonadaceae	Stenotrophomonas	0.0051	0	0.0068	0.0188	0	0.00614	0.00770052
Bacteria	Firmicutes	Clostridia	Oscillospirales	[Eubacterium] coprostanoligenes group		0	0.0104	0	0.0047	0.0328	0.00958	0.0136676
Bacteria	Firmicutes	Clostridia	Lachnospirales	Lachnospiraceae	[Eubacterium] eligens group	0	0.0035	0.0102	0	0.0369	0.01012	0.0155389
Bacteria	Firmicutes	Clostridia	Lachnospirales	Lachnospiraceae	Lachnospiraceae FCS020 group	0	0.0277	0	0	0.0205	0.00964	0.0134433
Bacteria	Proteobacteria	Gammaproteobacteria	Enterobacterales	Aeromonadaceae	Aeromonas	0	0.0069	0	0	0.0041	0.0022	0.00317096
Bacteria	Firmicutes	Clostridia	Lachnospirales	Lachnospiraceae	[Eubacterium] ventriosum group	0	0.0035	0.0204	0	0.0205	0.00888	0.0106582
Bacteria	Actinobacteriota	Actinobacteria	Bifidobacteriales	Bifidobacteriaceae	Bifidobacterium	0.0051	0.0035	0.0034	0.0047	0.0205	0.00744	0.00733812
Bacteria	Bacteroidota	Bacteroidia	Bacteroidales	Prevotellaceae	Prevotellaceae NK3B31 group	0.0101	0.0104	0.0068	0	0.0164	0.00874	0.00598815
Bacteria	Actinobacteriota	Actinobacteria	Micrococcales	Micrococcaceae	Arthrobacter	0	0.0173	0.0068	0.0047	0	0.00576	0.00710162
Bacteria	Firmicutes	Clostridia	Oscillospirales	Ruminococcaceae	Incertae Sedis	0	0.0138	0.0068	0	0.0205	0.00822	0.00893152
Bacteria	Firmicutes	Bacilli	Erysipelotrichales	Erysipelotrichaceae	Turicibacter	0	0.0173	0	0	0.0123	0.00592	0.00829681
Bacteria	Proteobacteria	Gammaproteobacteria	Enterobacterales	Shewanellaceae	Shewanella	0	0.0242	0	0.0047	0	0.00578	0.0104963
Bacteria	Bacteroidota	Bacteroidia	Bacteroidales	Marinifilaceae	Odoribacter	0	0.0069	0.017	0	0.0164	0.00806	0.00837783
Bacteria	Firmicutes	Clostridia	Lachnospirales	Lachnospiraceae	Agathobacter	0	0.0035	0.0034	0	0.0328	0.00794	0.0140039
Bacteria	Proteobacteria	Gammaproteobacteria	Burkholderiales	Oxalobacteraceae	Massilia	0	0.0311	0.0034	0.0047	0	0.00784	0.0131675
Bacteria	Firmicutes	Clostridia	Lachnospirales	Lachnospiraceae	CAG-56	0	0	0.0102	0	0.0246	0.00696	0.010805
Bacteria	Firmicutes	Clostridia	Lachnospirales	Lachnospiraceae	Anaerostipes	0	0	0.0136	0	0.0246	0.00764	0.011161
Bacteria	Actinobacteriota	Actinobacteria	Actinomycetales	Actinomycetaceae	Trueperella	0	0.0138	0.0068	0	0.0164	0.0074	0.00761315
Bacteria	Firmicutes	Clostridia	Lachnospirales	Lachnospiraceae	Lachnospiraceae UCG-004	0	0.0035	0.0034	0	0.0287	0.00712	0.0121863
Bacteria	Proteobacteria	Gammaproteobacteria	Burkholderiales	Comamonadaceae	Comamonas	0	0	0	0.0094	0	0.00188	0.00420381
Bacteria	Firmicutes	Clostridia	Oscillospirales	Oscillospiraceae	Colidextribacter	0	0.0138	0.0204	0	0	0.00684	0.00965236
Bacteria	Deinococcota	Deinococci	Thermales	Thermaceae	Thermus	0	0	0	0	0	0	0
Bacteria	Firmicutes	Negativicutes	Veillonellales-Selenomonadales	Veillonellaceae	Veillonella	0	0	0	0.0047	0.0205	0.00504	0.00887879
Bacteria	Firmicutes	Clostridia	Oscillospirales	Ruminococcaceae	uncultured	0	0.0035	0.0034	0	0.0246	0.0063	0.0103745
Bacteria	Proteobacteria	Gammaproteobacteria	Burkholderiales	Comamonadaceae	Delftia	0	0	0	0	0	0	0
Bacteria	Actinobacteriota	Actinobacteria	Corynebacteriales	Dietziaceae	Dietzia	0	0.0035	0	0	0	0.0007	0.00156525
Bacteria	Firmicutes	Negativicutes	Acidaminococcales	Acidaminococcaceae	Phascolarctobacterium	0.0051	0	0	0	0.0123	0.00348	0.0054025
Bacteria	Firmicutes	Clostridia	Peptostreptococcales-Tissierellales	Family XI	Helcococcus	0	0.0069	0	0.0094	0.0041	0.00408	0.00416977
Bacteria	Firmicutes	Clostridia	Oscillospirales	Oscillospiraceae	UCG-003	0.0051	0.0069	0.0068	0	0.0082	0.0054	0.00321325
Bacteria	Firmicutes	Clostridia	Peptostreptococcales-Tissierellales	Peptostreptococcaceae	uncultured	0	0.0173	0.0034	0	0	0.00414	0.00750253
Bacteria	Actinobacteriota	Coriobacteriia	Coriobacteriales	Eggerthellaceae	Senegalimassilia	0	0.0069	0.0102	0	0.0082	0.00506	0.00476634
Bacteria	Firmicutes	Clostridia	Lachnospirales	Lachnospiraceae	[Eubacterium] xylanophilum group	0	0.0035	0.0136	0	0.0082	0.00506	0.00584021
Bacteria	Actinobacteriota	Actinobacteria	Propionibacteriales	Nocardioidaceae	Nocardioides	0	0.0069	0	0	0	0.00138	0.00308577
Bacteria	Firmicutes	Clostridia	Clostridiales	Clostridiaceae	Clostridium sensu stricto 12	0.0051	0	0	0.0047	0.0041	0.00278	0.00256262
Bacteria	Firmicutes	Clostridia	Peptostreptococcales-Tissierellales	Family XI	Peptoniphilus	0	0	0.0237	0	0	0.00474	0.010599
Bacteria	Firmicutes	Clostridia	Clostridia vadinBB60 group			0	0	0.0034	0	0.0164	0.00396	0.00710831
Bacteria	Proteobacteria	Gammaproteobacteria	Enterobacterales	Alteromonadaceae	Rheinheimera	0	0	0	0	0	0	0
Bacteria	Proteobacteria	Gammaproteobacteria	Enterobacterales	Vibrionaceae	Vibrio	0	0	0	0	0	0	0
Bacteria	Proteobacteria	Alphaproteobacteria	Sphingomonadales	Sphingomonadaceae	Sphingomonas	0	0	0	0.0047	0	0.00094	0.0021019
Bacteria	Firmicutes	Clostridia	Peptostreptococcales-Tissierellales	Peptostreptococcaceae	Terrisporobacter	0	0	0	0	0.0205	0.0041	0.00916788
Bacteria	Proteobacteria	Alphaproteobacteria	Rhizobiales	Devosiaceae	Devosia	0	0	0	0.0047	0	0.00094	0.0021019
Bacteria	Proteobacteria	Gammaproteobacteria	Enterobacterales	Enterobacteriaceae	Citrobacter	0.0203	0	0	0	0	0.00406	0.00907844
Bacteria	Firmicutes	Clostridia	Lachnospirales	Lachnospiraceae	[Eubacterium] ruminantium group	0.0051	0	0.0068	0	0.0041	0.0032	0.00307652
Bacteria	Firmicutes	Clostridia	Clostridiales	Clostridiaceae	Proteiniclasticum	0	0	0	0	0	0	0
Bacteria	Proteobacteria	Gammaproteobacteria	Enterobacterales	Pasteurellaceae	Haemophilus	0	0.0069	0	0	0.0123	0.00384	0.00559401
Bacteria	Firmicutes	Clostridia	Lachnospirales	Lachnospiraceae	Marvinbryantia	0	0.0138	0	0	0.0041	0.00358	0.00598264
Bacteria	Firmicutes	Clostridia	Lachnospirales	Lachnospiraceae	GCA-900066575	0.0051	0	0	0	0.0123	0.00348	0.0054025
Bacteria	Deinococcota	Deinococci	Deinococcales	Deinococcaceae	Deinococcus	0	0	0	0	0	0	0
Bacteria	Firmicutes	Clostridia	Lachnospirales	Lachnospiraceae	Lachnospiraceae NK3A20 group	0	0	0	0.0094	0.0041	0.0027	0.00414488
Bacteria	Actinobacteriota	Actinobacteria	Micrococcales	Microbacteriaceae	Pseudoclavibacter	0	0	0	0.0094	0	0.00188	0.00420381
Bacteria	Firmicutes	Clostridia	Peptostreptococcales-Tissierellales	Peptostreptococcaceae	Paeniclostridium	0	0	0.0068	0	0	0.00136	0.00304105
Bacteria	Firmicutes	Clostridia	Peptostreptococcales-Tissierellales	Peptostreptococcaceae	Peptostreptococcus	0.0051	0	0.0102	0	0	0.00306	0.00456158
Bacteria	Firmicutes	Clostridia	Peptostreptococcales-Tissierellales	Family XI	Parvimonas	0.0051	0	0.0034	0	0	0.0017	0.00240416
Bacteria	Firmicutes	Clostridia	Oscillospirales	Oscillospiraceae	uncultured	0	0.0035	0.0034	0	0.0041	0.0022	0.00202608
Bacteria	Bacteroidota	Bacteroidia	Flavobacteriales	Flavobacteriaceae	Myroides	0	0	0	0	0	0	0
Bacteria	Firmicutes	Bacilli	Lactobacillales	Listeriaceae	Brochothrix	0.0101	0	0	0	0.0041	0.00284	0.00442979
Bacteria	Firmicutes	Clostridia	Oscillospirales	Oscillospiraceae	Flavonifractor	0	0.0069	0	0	0	0.00138	0.00308577
Bacteria	Proteobacteria	Alphaproteobacteria	Rhodobacterales	Rhodobacteraceae	uncultured	0	0	0	0	0	0	0
Bacteria	Actinobacteriota	Actinobacteria	Corynebacteriales	Nocardiaceae	Rhodococcus	0	0	0	0	0	0	0
Bacteria	Actinobacteriota	Actinobacteria	Micrococcales	Microbacteriaceae	Microbacterium	0	0	0	0	0	0	0
Bacteria	Gemmatimonadota	Longimicrobia	Longimicrobiales	Longimicrobiaceae	Longimicrobium	0	0	0	0	0	0	0
Bacteria	Patescibacteria	Saccharimonadia	Saccharimonadales	Saccharimonadaceae	TM7a	0.0051	0	0	0	0	0.00102	0.00228079
Bacteria	Firmicutes	Bacilli	Erysipelotrichales	Erysipelatoclostridiaceae	Erysipelotrichaceae UCG-003	0	0	0	0	0.0123	0.00246	0.00550073
Bacteria	Firmicutes	Clostridia	Oscillospirales	UCG-010		0	0	0	0	0.0123	0.00246	0.00550073
Bacteria	Verrucomicrobiota	Verrucomicrobiae	Verrucomicrobiales	Akkermansiaceae	Akkermansia	0	0	0	0	0.0123	0.00246	0.00550073
Bacteria	Proteobacteria	Gammaproteobacteria	Enterobacterales	Enterobacteriaceae	Raoultella	0	0	0	0	0.0082	0.00164	0.00366715
Bacteria	Verrucomicrobiota	Lentisphaeria	Victivallales	vadinBE97		0	0.0035	0	0	0.0082	0.00234	0.00360943
Bacteria	Actinobacteriota	Actinobacteria	Propionibacteriales	Propionibacteriaceae	Cutibacterium	0	0.0035	0.0034	0.0047	0	0.00232	0.00217876
Bacteria	Firmicutes	Bacilli	Staphylococcales	Staphylococcaceae	Jeotgalicoccus	0	0	0.0034	0	0.0082	0.00232	0.00360167
Bacteria	Firmicutes	Clostridia	Oscillospirales	UCG-011		0	0	0.0034	0	0.0082	0.00232	0.00360167
Bacteria	Proteobacteria	Gammaproteobacteria	Enterobacterales	Morganellaceae	Proteus	0	0.0069	0	0.0047	0	0.00232	0.00327063
Bacteria	Cyanobacteria	Cyanobacteriia	Chloroplast			0	0	0	0	0	0	0
Bacteria	Firmicutes	Clostridia	Lachnospirales	Lachnospiraceae	[Ruminococcus] gauvreauii group	0	0	0	0	0	0	0
Bacteria	Patescibacteria	Saccharimonadia	Saccharimonadales	Saccharimonadaceae	Candidatus Saccharimonas	0	0	0	0	0	0	0
Bacteria	Firmicutes	Clostridia	Lachnospirales	Lachnospiraceae	Acetitomaculum	0	0.0035	0	0	0.0041	0.00152	0.00209213
Bacteria	Firmicutes	Bacilli	Lactobacillales	Aerococcaceae	Aerococcus	0	0	0.0068	0	0.0041	0.00218	0.00313401
Bacteria	Firmicutes	Bacilli	Bacillales	Sporolactobacillaceae	uncultured	0	0	0	0	0.0041	0.00082	0.00183358
Bacteria	Actinobacteriota	Actinobacteria	Corynebacteriales	Corynebacteriaceae	Lawsonella	0	0.0069	0	0	0	0.00138	0.00308577
Bacteria	Proteobacteria	Gammaproteobacteria	Enterobacterales	Erwiniaceae	Erwinia	0	0	0.0034	0	0	0.00068	0.00152053
Bacteria	Firmicutes	Clostridia	Oscillospirales	uncultured		0	0	0.0068	0	0	0.00136	0.00304105
Bacteria	Firmicutes	Bacilli	Erysipelotrichales	Erysipelotrichaceae	uncultured	0	0.0069	0.0034	0	0	0.00206	0.00308026
Bacteria	Proteobacteria	Alphaproteobacteria	Caulobacterales	Caulobacteraceae	uncultured	0	0	0.0102	0	0	0.00204	0.00456158
Bacteria	Proteobacteria	Gammaproteobacteria	Pseudomonadales	Alcanivoracaceae1	Alcanivorax	0	0	0	0	0	0	0
Bacteria	Proteobacteria	Gammaproteobacteria	Burkholderiales	Alcaligenaceae	Kerstersia	0.0101	0	0	0	0	0.00202	0.00451686
Bacteria	Bacteroidota	Bacteroidia	Bacteroidales	Prevotellaceae	Prevotella	0	0	0	0	0.0041	0.00082	0.00183358
Bacteria	Actinobacteriota	Coriobacteriia	Coriobacteriales	Atopobiaceae	Olsenella	0	0	0	0	0	0	0
Bacteria	Firmicutes	Negativicutes	Veillonellales-Selenomonadales	Selenomonadaceae	Selenomonas	0	0	0	0	0	0	0
Bacteria	Proteobacteria	Gammaproteobacteria	Enterobacterales	Yersiniaceae	Rahnella1	0	0	0	0	0	0	0
Bacteria	Bacteroidota	Bacteroidia	Bacteroidales	Bacteroidales RF16 group		0	0.0035	0	0	0	0.0007	0.00156525
Bacteria	Proteobacteria	Alphaproteobacteria	Sphingomonadales	Sphingomonadaceae	Sphingobium	0	0	0	0.0094	0	0.00188	0.00420381
Bacteria	Firmicutes	Bacilli	Lactobacillales	Lactobacillaceae	Pediococcus	0.0051	0	0	0	0.0041	0.00184	0.00254421
Bacteria	Firmicutes	Clostridia	Lachnospirales	Lachnospiraceae	Lachnospiraceae NC2004 group	0	0	0	0.0047	0.0041	0.00176	0.0024193
Bacteria	Proteobacteria	Alphaproteobacteria	Sphingomonadales	Sphingomonadaceae	Sphingopyxis	0.0051	0	0	0	0	0.00102	0.00228079
Bacteria	Proteobacteria	Gammaproteobacteria	Pseudomonadales	Saccharospirillaceae	Oceanobacter	0	0	0	0.0047	0	0.00094	0.0021019
Bacteria	Actinobacteriota	Coriobacteriia	Coriobacteriales	Coriobacteriales Incertae Sedis	uncultured	0	0	0	0	0.0082	0.00164	0.00366715
Bacteria	Firmicutes	Bacilli	Bacillales	Planococcaceae	Kurthia	0	0	0	0	0.0082	0.00164	0.00366715
Bacteria	Firmicutes	Bacilli	Erysipelotrichales	Erysipelatoclostridiaceae	Erysipelatoclostridium	0	0	0	0	0.0082	0.00164	0.00366715
Bacteria	Actinobacteriota	Coriobacteriia	Coriobacteriales	Eggerthellaceae	Gordonibacter	0	0.0035	0	0	0.0041	0.00152	0.00209213
Bacteria	Bacteroidota	Bacteroidia	Bacteroidales	Marinifilaceae	Butyricimonas	0	0.0035	0	0	0.0041	0.00152	0.00209213
Bacteria	Desulfobacterota	Desulfovibrionia	Desulfovibrionales	Desulfovibrionaceae	Desulfovibrio	0	0.0035	0	0	0.0041	0.00152	0.00209213
Bacteria	Bacteroidota	Bacteroidia	Bacteroidales	Dysgonomonadaceae	Proteiniphilum	0	0	0	0	0	0	0
Bacteria	Bacteroidota	Bacteroidia	Bacteroidales	Prevotellaceae	Prevotellaceae UCG-003	0	0	0	0	0	0	0
Bacteria	Actinobacteriota	Actinobacteria	Micrococcales	Dermabacteraceae	Brachybacterium	0	0	0	0	0	0	0
Bacteria	Proteobacteria	Gammaproteobacteria	Burkholderiales	Comamonadaceae	Variovorax	0	0	0	0	0	0	0
Bacteria	Firmicutes	Clostridia	Lachnospirales	Lachnospiraceae	Tyzzerella	0	0	0	0	0	0	0
Bacteria	Proteobacteria	Alphaproteobacteria	Rhodobacterales	Rhodobacteraceae	Paracoccus	0	0	0	0	0	0	0
Bacteria	Proteobacteria	Gammaproteobacteria	Burkholderiales	Alcaligenaceae	Achromobacter	0	0	0	0	0	0	0
Bacteria	Bacteroidota	Bacteroidia	Flavobacteriales	Weeksellaceae	Cloacibacterium	0	0	0.0034	0	0	0.00068	0.00152053
Bacteria	Abditibacteriota	Abditibacteria	Abditibacteriales	Abditibacteriaceae	Abditibacterium	0	0.0035	0	0	0	0.0007	0.00156525
Bacteria	Proteobacteria	Gammaproteobacteria	Burkholderiales	Comamonadaceae	Alicycliphilus	0	0	0.0034	0	0	0.00068	0.00152053
Bacteria	Actinobacteriota	Coriobacteriia	Coriobacteriales	Eggerthellaceae	Adlercreutzia	0	0.0069	0	0	0	0.00138	0.00308577
Bacteria	Chloroflexi	KD4-96				0	0.0069	0	0	0	0.00138	0.00308577
Bacteria	Proteobacteria	Gammaproteobacteria	Burkholderiales	Burkholderiaceae	Ralstonia	0	0.0069	0	0	0	0.00138	0.00308577
Bacteria	Bacteroidota	Bacteroidia	Bacteroidales	Paludibacteraceae	F0058	0	0	0	0	0	0	0
Bacteria	Campylobacterota	Campylobacteria	Campylobacterales	Campylobacteraceae	Campylobacter	0	0	0	0	0	0	0
Bacteria	Firmicutes	Bacilli	Lactobacillales	Lactobacillaceae	Lentilactobacillus	0	0	0	0	0	0	0
Bacteria	Proteobacteria	Alphaproteobacteria	Rhizobiales	Beijerinckiaceae	Methylobacterium-Methylorubrum	0	0	0	0	0	0	0
Bacteria	Proteobacteria	Gammaproteobacteria	Burkholderiales	Comamonadaceae	Tepidimonas	0	0	0	0	0	0	0
Bacteria	Proteobacteria	Gammaproteobacteria	Burkholderiales	Oxalobacteraceae	Janthinobacterium	0	0	0	0	0	0	0
Bacteria	Actinobacteriota	MB-A2-108				0	0	0	0	0	0	0
Bacteria	Bacteroidota	Bacteroidia	Bacteroidales	Tannerellaceae	Macellibacteroides	0	0	0	0	0	0	0
Bacteria	Firmicutes	Clostridia	Peptostreptococcales-Tissierellales	Family XI	Tissierella	0	0	0	0	0	0	0
Bacteria	Proteobacteria	Alphaproteobacteria	Sphingomonadales	Sphingomonadaceae	Altererythrobacter	0	0	0	0	0	0	0
Bacteria	Proteobacteria	Gammaproteobacteria	Enterobacterales	Alteromonadaceae	Alishewanella	0	0	0	0	0	0	0
Bacteria	Spirochaetota	Spirochaetia	Spirochaetales	Spirochaetaceae	Treponema	0	0	0	0	0	0	0
Bacteria	Verrucomicrobiota	Verrucomicrobiae	Chthoniobacterales	Chthoniobacteraceae	Chthoniobacter	0	0	0	0	0	0	0
Bacteria	Actinobacteriota	Coriobacteriia	Coriobacteriales	Coriobacteriales Incertae Sedis	Raoultibacter	0.0051	0	0	0	0	0.00102	0.00228079
Bacteria	Proteobacteria	Gammaproteobacteria	Enterobacterales	Enterobacteriaceae		0.0051	0	0	0	0	0.00102	0.00228079
Bacteria	Actinobacteriota	Actinobacteria	Corynebacteriales	Nocardiaceae	Gordonia	0	0	0	0.0047	0	0.00094	0.0021019
Bacteria	Actinobacteriota	Actinobacteria	Micromonosporales	Micromonosporaceae	Dactylosporangium	0	0	0	0.0047	0	0.00094	0.0021019
Bacteria	Bacteroidota	Bacteroidia	Bacteroidales	Prevotellaceae	uncultured	0	0	0	0.0047	0	0.00094	0.0021019
Bacteria	Firmicutes	Bacilli	Lactobacillales	Carnobacteriaceae	Granulicatella	0	0	0	0.0047	0	0.00094	0.0021019
Bacteria	Firmicutes	Clostridia	Lachnospirales	Lachnospiraceae	Butyrivibrio	0	0	0	0.0047	0	0.00094	0.0021019
Bacteria	Firmicutes	Clostridia	Peptostreptococcales-Tissierellales	Guggenheimella		0	0	0	0.0047	0	0.00094	0.0021019
Bacteria	Proteobacteria	Alphaproteobacteria	Rhizobiales	Rhizobiaceae	Ensifer	0	0	0	0.0047	0	0.00094	0.0021019
Bacteria	Actinobacteriota	Coriobacteriia	Coriobacteriales	Coriobacteriaceae	Collinsella	0	0	0	0	0.0041	0.00082	0.00183358
Bacteria	Actinobacteriota	Coriobacteriia	Coriobacteriales	Eggerthellaceae	uncultured	0	0	0	0	0.0041	0.00082	0.00183358
Bacteria	Bacteroidota	Bacteroidia	Flavobacteriales	Flavobacteriaceae	uncultured	0	0	0	0	0.0041	0.00082	0.00183358
Bacteria	Firmicutes	Bacilli	Erysipelotrichales	Erysipelotrichaceae	Holdemania	0	0	0	0	0.0041	0.00082	0.00183358
Bacteria	Firmicutes	Clostridia	Lachnospirales	Lachnospiraceae	Moryella	0	0	0	0	0.0041	0.00082	0.00183358
Bacteria	Firmicutes	Clostridia	Lachnospirales	Lachnospiraceae	UC5-1-2E3	0	0	0	0	0.0041	0.00082	0.00183358
Bacteria	Firmicutes	Clostridia	Oscillospirales	Oscillospiraceae	Oscillibacter	0	0	0	0	0.0041	0.00082	0.00183358
Bacteria	Firmicutes	Clostridia	Oscillospirales	Oscillospiraceae	Oscillospira	0	0	0	0	0.0041	0.00082	0.00183358
Bacteria	Firmicutes	Clostridia	Oscillospirales	Ruminococcaceae	[Eubacterium] siraeum group	0	0	0	0	0.0041	0.00082	0.00183358
Bacteria	Firmicutes	Clostridia	Peptostreptococcales-Tissierellales	Anaerovoracaceae	Family XIII AD3011 group	0	0	0	0	0.0041	0.00082	0.00183358
Bacteria	Firmicutes	Incertae Sedis	DTU014			0	0	0	0	0.0041	0.00082	0.00183358
Bacteria	Proteobacteria	Alphaproteobacteria	Rhizobiales	Xanthobacteraceae	uncultured	0	0	0	0	0.0041	0.00082	0.00183358
Bacteria	Proteobacteria	Gammaproteobacteria	Enterobacterales	Pasteurellaceae	Mannheimia	0	0	0	0	0.0041	0.00082	0.00183358
Archaea	Euryarchaeota	Methanobacteria	Methanobacteriales	Methanobacteriaceae	Methanobrevibacter	0	0	0	0	0	0	0
Archaea	Halobacterota	Methanomicrobia	Methanomicrobiales	Methanocorpusculaceae	Methanocorpusculum	0	0	0	0	0	0	0
Bacteria	Actinobacteriota	Acidimicrobiia	Microtrichales	Iamiaceae	Iamia	0	0	0	0	0	0	0
Bacteria	Actinobacteriota	Acidimicrobiia	Microtrichales	uncultured		0	0	0	0	0	0	0
Bacteria	Actinobacteriota	Actinobacteria	Frankiales	Frankiaceae	Jatrophihabitans	0	0	0	0	0	0	0
Bacteria	Actinobacteriota	Actinobacteria	Micrococcales	Dermacoccaceae	Dermacoccus	0	0	0	0	0	0	0
Bacteria	Actinobacteriota	Actinobacteria	Micrococcales	Microbacteriaceae	Leucobacter	0	0	0	0	0	0	0
Bacteria	Actinobacteriota	Actinobacteria	Micrococcales	Micrococcaceae	Paenarthrobacter	0	0	0	0	0	0	0
Bacteria	Bacteroidota	Bacteroidia	Bacteroidales	uncultured		0	0	0	0	0	0	0
Bacteria	Firmicutes	Bacilli	Bacillales	Planococcaceae	Sporosarcina	0	0	0	0	0	0	0
Bacteria	Firmicutes	Bacilli	Erysipelotrichales	Erysipelotrichaceae	Dielma	0	0	0	0	0	0	0
Bacteria	Firmicutes	Bacilli	Erysipelotrichales	Erysipelotrichaceae	Erysipelothrix	0	0	0	0	0	0	0
Bacteria	Firmicutes	Clostridia	Lachnospirales	Defluviitaleaceae	Defluviitaleaceae UCG-011	0	0	0	0	0	0	0
Bacteria	Proteobacteria	Alphaproteobacteria	Rhizobiales	Rhizobiaceae	Aureimonas	0	0	0	0	0	0	0
Bacteria	Proteobacteria	Alphaproteobacteria	Rhizobiales	Rhizobiaceae	Mesorhizobium	0	0	0	0	0	0	0
Bacteria	Proteobacteria	Alphaproteobacteria	Rhodobacterales	Rhodobacteraceae	Gemmobacter	0	0	0	0	0	0	0
Bacteria	Proteobacteria	Gammaproteobacteria	Burkholderiales	Sutterellaceae	Parasutterella	0	0	0	0	0	0	0
Bacteria	Bacteroidota	Bacteroidia	Bacteroidales	Prevotellaceae	Prevotellaceae UCG-001	0	0	0	0	0	0	0
Bacteria	Campylobacterota	Campylobacteria	Campylobacterales	Arcobacteraceae	Pseudarcobacter	0	0	0	0	0	0	0
Bacteria	Firmicutes	Bacilli	Erysipelotrichales	Erysipelotrichaceae	Catenisphaera	0	0	0	0	0	0	0
Bacteria	Firmicutes	Clostridia	Peptococcales	Peptococcaceae	Peptococcus	0	0	0	0	0	0	0
Bacteria	Proteobacteria	Alphaproteobacteria	Rhizobiales	Rhizobiaceae	Aminobacter	0	0	0	0	0	0	0
Bacteria	Proteobacteria	Alphaproteobacteria	Rhizobiales	Rhizobiaceae	Paenochrobactrum	0	0	0	0	0	0	0
Bacteria	Proteobacteria	Gammaproteobacteria	Enterobacterales	Morganellaceae	Moellerella	0	0	0	0	0	0	0
Bacteria	Proteobacteria	Gammaproteobacteria	Enterobacterales	Morganellaceae	Providencia	0	0	0	0	0	0	0
Bacteria	Actinobacteriota	Actinobacteria	Actinomycetales	Actinomycetaceae	Actinomyces	0	0.0035	0	0	0	0.0007	0.00156525
Bacteria	Bdellovibrionota	Bdellovibrionia	Bacteriovoracales	Bacteriovoracaceae	Bacteriovorax	0	0.0035	0	0	0	0.0007	0.00156525
Bacteria	Firmicutes	Bacilli	Lactobacillales	Aerococcaceae	Facklamia	0	0.0035	0	0	0	0.0007	0.00156525
Bacteria	Firmicutes	Clostridia	Lachnospirales	Lachnospiraceae	Frisingicoccus	0	0.0035	0	0	0	0.0007	0.00156525
Bacteria	Proteobacteria	Gammaproteobacteria	Burkholderiales	Comamonadaceae	Limnohabitans	0	0.0035	0	0	0	0.0007	0.00156525
Bacteria	Proteobacteria	Gammaproteobacteria	Burkholderiales	Hydrogenophilaceae	Tepidiphilus	0	0.0035	0	0	0	0.0007	0.00156525
Bacteria	Actinobacteriota	Actinobacteria	Micrococcales	Microbacteriaceae	Agrococcus	0	0	0.0034	0	0	0.00068	0.00152053
Bacteria	Firmicutes	Bacilli	Erysipelotrichales	Erysipelotrichaceae	Solobacterium	0	0	0.0034	0	0	0.00068	0.00152053
Bacteria	Firmicutes	Bacilli	Lactobacillales	Carnobacteriaceae	Trichococcus	0	0	0.0034	0	0	0.00068	0.00152053
Bacteria	Firmicutes	Clostridia	Oscillospirales	Oscillospiraceae	Intestinimonas	0	0	0.0034	0	0	0.00068	0.00152053
Bacteria	Actinobacteriota	Coriobacteriia	Coriobacteriales	Eggerthellaceae	Enterorhabdus	0	0	0	0	0	0	0
Bacteria	Actinobacteriota	Coriobacteriia	Coriobacteriales	Eggerthellaceae	Slackia	0	0	0	0	0	0	0
Bacteria	Bacteroidota	Bacteroidia	Bacteroidales	Barnesiellaceae	Coprobacter	0	0	0	0	0	0	0
Bacteria	Cyanobacteria	Vampirivibrionia	Gastranaerophilales			0	0	0	0	0	0	0
Bacteria	Firmicutes	Bacilli	Acholeplasmatales	Acholeplasmataceae	Anaeroplasma	0	0	0	0	0	0	0
Bacteria	Firmicutes	Bacilli	Izemoplasmatales			0	0	0	0	0	0	0
Bacteria	Firmicutes	Clostridia	Christensenellales	Christensenellaceae	uncultured	0	0	0	0	0	0	0
Bacteria	Firmicutes	Clostridia	Lachnospirales	Lachnospiraceae	Howardella	0	0	0	0	0	0	0
Bacteria	Firmicutes	Clostridia	Lachnospirales	Lachnospiraceae	[Eubacterium] oxidoreducens group	0	0	0	0	0	0	0
Bacteria	Firmicutes	Clostridia	Oscillospirales	Butyricicoccaceae	UCG-009	0	0	0	0	0	0	0
Bacteria	Proteobacteria	Alphaproteobacteria	Rhodospirillales	uncultured		0	0	0	0	0	0	0
Bacteria	Verrucomicrobiota	Lentisphaeria	Victivallales	Victivallaceae	Victivallis	0	0	0	0	0	0	0
